# Supplementary material for: Analysis of Primary Cilium Expression and Hedgehog Pathway Activation in Mesothelioma Throws Back Its Complex Biology
Source: Cancers (Basel). 2022 Oct 25;14(21):5216. doi: 10.3390/cancers14215216 (PMC9654223; doi:10.3390/cancers14215216)
Supplement: Supplementary file 1 [file cancers-14-05216-s001.zip]

Archive with 1 entries (1 files):
- cancers-1931731-supplementary final.pdf
